# Supplementary material for: Effects of a Peptide Derived from the Primary Sequence of a Kallikrein Inhibitor Isolated from Bauhinia bauhinioides (pep-BbKI) in an Asthma–COPD Overlap (ACO) Model
Source: Int J Mol Sci. 2023 Jul 9;24(14):11261. doi: 10.3390/ijms241411261 (PMC10379932; doi:10.3390/ijms241411261)
Supplement: Supplementary file 1 [file ijms-24-11261-s001.zip]

Archive with 1 entries (1 files):
- ijms-2455003-supplementary.pdf
